# Supplementary material for: An interpretable credit risk assessment model with boundary sample identification
Source: PeerJ Comput Sci. 2025 Jun 30;11:e2988. doi: 10.7717/peerj-cs.2988 (PMC12453813; doi:10.7717/peerj-cs.2988)
Supplement: Supplemental Information 2 [file peerj-cs-11-2988-s002.py]

import pandas
import math
import os
import pandas as pd
from sklearn.linear_model import LogisticRegression
from sklearn.neighbors import NearestNeighbors
from sklearn.metrics import roc_auc_score
from sklearn.cluster import AgglomerativeClustering
from sklearn.model_selection import train_test_split
from imblearn.combine import SMOTETomek, SMOTEENN
from lime import lime_tabular
import shap
from sklearn import tree, metrics
import numpy as np
from keras.models import Sequential
from keras.layers import Dense
from scikeras.wrappers import KerasClassifier
from hyperopt import hp, fmin, tpe, STATUS_OK, Trials
from sklearn.model_selection import KFold, train_test_split
from scipy.spatial import distance
from sklearn.metrics import mean_squared_error, r2_score, brier_score_loss, roc_curve
import warnings
import smote_variants
from imblearn.over_sampling import SMOTE, RandomOverSampler, ADASYN, KMeansSMOTE, BorderlineSMOTE,SVMSMOTE


def handle_imbalance(command, target_ratio, X, Y):
    # Sample balancing. target_ratio： Proportion of bad samples/good samples
    # print('current in algorithm——', command)
    if command == 'RandomUnderSampler':  # under_sampling
        ros = RandomUnderSampler(sampling_strategy=target_ratio)
    if command == 'OneSidedSelection':  # under_sampling
        ros = OneSidedSelection()
    if command == 'NeighbourhoodCleaningRule':   # under_sampling
        ros = NeighbourhoodCleaningRule()
    if command == 'CondensedNearestNeighbour':
        ros = CondensedNearestNeighbour()
    elif command == 'NearMiss':  # under_sampling
        ros = NearMiss(sampling_strategy=target_ratio)
    elif command == 'TomekLinks':  # under_sampling
        ros = TomekLinks()
    elif command == 'SMOTE':  # over_sampling
        ros = SMOTE(sampling_strategy=target_ratio)
    elif command == 'KMeansSMOTE':  # over_sampling
        ros = KMeansSMOTE(sampling_strategy=target_ratio)
    elif command == 'BorderlineSMOTE':  # over_sampling
        ros = BorderlineSMOTE(sampling_strategy=target_ratio)
    elif command == 'SVMSMOTE':  # over_sampling
        ros = SVMSMOTE(sampling_strategy=target_ratio)
    elif command == 'RandomOverSampler':  # over_sampling
        ros = RandomOverSampler(sampling_strategy=target_ratio)
    elif command == 'ADASYN':  # over_sampling
        ros = ADASYN(sampling_strategy=target_ratio)
    elif command == 'KMeansSMOTE':  # over_sampling
        ros = KMeansSMOTE(sampling_strategy=target_ratio)
    elif command == 'SMOTETomek':  # combine
        ros = SMOTETomek(sampling_strategy=target_ratio)
    elif command == 'SMOTEENN':  # combine
        ros = SMOTEENN(sampling_strategy=target_ratio)
    elif command == 'super SMOTEENN':  # combine,You can freely specify the balance scale
        ros = smote_variants.SMOTE_ENN(proportion=target_ratio)
        fit_x = train_x.values
        fit_y = pandas.Series(train_y)
        col_names = train_x.columns.tolist()
        X_samp, y_samp = ros.sample(fit_x, fit_y)
        X_samp = pandas.DataFrame(X_samp, columns=col_names)
        y_samp = pandas.Series(y_samp, name='label')
        td = group_XY_from_x_and_y(X_samp, y_samp)
        td = random_sort(td)
        train_x, train_y = generate_x_and_y_from_XY(td, 'label')
        return train_x, train_y
    elif command == 'empty':  # Placebo test
        return X, Y
    try:
        X_resampled, y_resampled = ros.fit_resample(X, Y)
    except ValueError:
        try:
            ros = KMeansSMOTE(sampling_strategy=target_ratio)
            X_resampled, y_resampled = ros.fit_resample(X, Y)
        except RuntimeError:
            ros = RandomOverSampler(sampling_strategy=target_ratio)
            X_resampled, y_resampled = ros.fit_resample(X, Y)
    # print(command, '————y_resampled positive rate: ', sum(y_resampled), '/', len(y_resampled))
    return X_resampled, y_resampled
def random_sort(data):
    # Randomly arrange the sample order and return the arranged data set
    data = data.reindex(np.random.permutation(data.index))
    data.reset_index(drop=True, inplace=True)
    return data
def max_min_standardization(data):
    # Normalize and return the normalized data set
    data = (data - data.min()) / (data.max() - data.min())
    return data
# Constructing logistic regression model
def build_logistic_regression(train_data, label):
    model = LogisticRegression()
    model.fit(train_data.drop(columns=[label]), train_data[label])
    return model
# Divide cor and incor
def split_data(train_data, model, label):
    predictions = model.predict(train_data.drop(columns=[label]))
    cor = train_data[predictions == train_data[label]]
    incor = train_data[predictions != train_data[label]]
    return cor, incor
# Calculate label scale
def remove_noise_samples(whole_data, incor, label):
    # Calculation scale r
    r = whole_data[label].mean()
    badk = math.ceil(math.log(0.01)/math.log(1-r))
    goodk = math.ceil(math.log(0.01)/math.log(r))
    # Initialize fordelete list
    fordelete_indices = []
    # Traversing samples in incor
    for index, x in incor.iterrows():
        # Find the latest K samples of X that do not contain itself in whole_data
        if x['label'] == 1:
            # Prepare nearestneighbors model
            knn = NearestNeighbors(n_neighbors=badk+1)  #K+1 because the first nearest neighbor is itself
            knn.fit(whole_data.drop(columns=[label]))
        else:
            knn = NearestNeighbors(n_neighbors=goodk+1)
            knn.fit(whole_data.drop(columns=[label]))
        distances, indices = knn.kneighbors(x.drop([label]).values.reshape(1, -1), return_distance=True)
        # Exclude itself and only consider other samples
        neighbor_indices = indices[0][1:]
        # Check whether there is no sample with label 1 in the latest K samples
        if x[label] == 1 and (whole_data.loc[neighbor_indices, label] == 1).sum() == 0:
            fordelete_indices.append(index)
        if x[label] == 0 and (whole_data.loc[neighbor_indices, label] == 0).sum() == 0:
            fordelete_indices.append(index)
    # Delete samples in fordelete from incor
    incor = incor.drop(fordelete_indices)
    return incor

# Constructing deep neural network model
def build_dnn_model(bs):
    model = Sequential()
    model.add(Dense(1000, input_dim=bs.shape[1]-1, activation='relu'))
    model.add(Dense(800, activation='softmax'))
    # model.add(Dense(500, activation='tanh'))
    # model.add(Dense(200, activation='elu'))
    model.add(Dense(1, activation='sigmoid'))
    model.compile(loss='binary_crossentropy', optimizer='adamax', metrics=['AUC'])
    return model

# Optimizing DNN model parameters
def optimize_dnn(trials, x_train, y_train, x_test, y_test, bs):
    space = {
        'batch_size': hp.choice('batch_size', [10, 5, 100]),
        'epochs': hp.choice('epochs', [10, 2, 1000])
    }
    best = fmin(lambda x: -dnn_evaluate(x, x_train, y_train, x_test, y_test, bs), space, algo=tpe.suggest, max_evals=50, trials=trials)
    return best

# Evaluate DNN model
def dnn_evaluate(params, x_train, y_train, x_test, y_test, bs):
    model = build_dnn_model(bs)
    model.fit(x_train, y_train, batch_size=params['batch_size'], epochs=params['epochs'], verbose=0)
    loss, accuracy = model.evaluate(x_train, y_train, verbose=0)
    return -accuracy

def main(train_data, test_data, label):
    model = build_logistic_regression(train_data, label)
    # Divide cor and incor
    cor, incor = split_data(train_data, model, label)
    # Identify boundary samples BS
    bs = remove_noise_samples(train_data, incor, label)
    bs = random_sort(bs)
    bs = bs.reset_index(drop=True)
    X, y = generate_x_and_y_from_XY(bs, 'label')
    X_train, X_test, y_train, y_test = train_test_split(X, y, test_size=0.2, random_state=42)
    trials = Trials()
    best_params = optimize_dnn(trials, X_train, y_train, X_test, y_test, bs)
    # Retraining DNN model with optimized parameters
    dnn_model = build_dnn_model(bs)
    dnn_model.fit(bs.drop(columns=[label]), bs[label], **best_params, verbose=0)
    # clustering
    clustering_cor = AgglomerativeClustering(n_clusters=round(len(cor) ** 0.5))
    clustering_bs = AgglomerativeClustering(n_clusters=round(len(bs) ** 0.5))
    # First identify the cluster center of cor dataset
    X, y = generate_x_and_y_from_XY(cor, 'label')
    labels = clustering_cor.fit_predict(X)
    good_cluster_centers = np.array([X[labels == k].mean(axis=0) for k in range(round(len(cor) ** 0.5))])
    # identify the cluster center of BS dataset
    X, y = generate_x_and_y_from_XY(bs, 'label')
    labels = clustering_bs.fit_predict(X)
    bad_cluster_centers = np.array([X[labels == k].mean(axis=0) for k in range(round(len(bs) ** 0.5))])
    # predict test_data
    predictions = make_prediction(good_cluster_centers, bad_cluster_centers, model, dnn_model, test_data)
    predictions.drop(columns=['input_index'], inplace=True)
    # calculate AUC
    return test_data[label], predictions

def generate_x_and_y_from_XY(data, y, xlist = None):
    # Separate X and y, and return pure independent variable and pure dependent variable datasets
    if xlist is None:
        x = data.columns.values.tolist()
        x.remove(y)
    else:
        x = xlist
    return data[x], data[y]

def make_prediction(good_cluster_centers, bad_cluster_centers, model, dnn_model, test_data):
    # Initialize an empty dataframe to store the prediction results
    predictions = pd.DataFrame(columns=['input_index', 'prediction'])
    # Traverse each line X in test_data
    for index, x in test_data.iterrows():
        # Temporarily weed out the label column
        x_features = x.drop('label').values.reshape(1, -1)
        # Calculate the shortest distance of all row vectors in X and good cluster centers, bad cluster centers
        distances_to_good = distance.cdist(x_features, good_cluster_centers, 'euclidean')
        distances_to_bad = distance.cdist(x_features, bad_cluster_centers, 'euclidean')
        # Identify whether the row vector with the shortest distance from X is in good cluster centers or bad cluster centers
        min_distance_good = np.min(distances_to_good)
        min_distance_bad = np.min(distances_to_bad)
        if min_distance_good < min_distance_bad:
            # If in the good_cluster_centers, use the model to predict the label of X
            prediction = model.predict(x_features)[0]
        else:
            # If in bad_cluster_centers, use dnn_model to predict the label of X
            prediction = dnn_model.predict(x_features)[0][0]
        # Add prediction results to predictions
        predictions = predictions._append({'input_index': index, 'prediction': prediction}, ignore_index=True)
    return predictions
def evaluate_performance(y_real, y_p, mode = 'class'):
    if mode == 'class':
        try:
            AUC = metrics.roc_auc_score(y_real, y_p)
        except ValueError: #The prediction result is unique, and various calculations cannot be carried out
            Class_Performance = pandas.DataFrame(data={'AUC': 0, 'brier score': 0, 'Accuracy': 0, 'precision': 0,
                                                       'sensitivity': 0, 'specificity': 0, 'type I error': 0,
                                                       'type II error': 0, 'gmean': 0,'F-score': 0, 'MCC': 0}, dtype='float64', index=[0])
            return Class_Performance
        # y_real = numpy.array(y_real)
        y_p[y_p > 1] = 1
        y_p[y_p < 0] = 0
        AUC = metrics.roc_auc_score(y_real, y_p)
        brier_score = brier_score_loss(y_real, y_p)
        # Cutting point optimization
        minority_samples = sum(y_real)
        temp1 = list(sorted(y_p))
        current_best = 0
        cut_point = 0.5
        for c in temp1:
            byp = [0 if x <= c else 1 for x in y_p]
            cm = metrics.confusion_matrix(y_real, byp, labels=None, sample_weight=None) #TN00,FN10,TP11,FP01
            sensitivity = cm[1][1] / (cm[1][1]+cm[1][0])  # sensitivity = TP / (TP + FN)
            specificity = cm[0][0] / (cm[0][0]+cm[0][1])  # specificity = TN / (TN + FP)
            if sensitivity + specificity > current_best:  #Find a better combination
                current_best = sensitivity + specificity
                cut_point = c
            # End of cutting point optimization
        byp = [0 if x <= cut_point else 1 for x in y_p]
        Accuracy = metrics.accuracy_score(y_real, byp)  #Number of correct model identification/total number of samples
        cm = metrics.confusion_matrix(y_real, byp, labels=None, sample_weight=None) #TN00,FN10,TP11,FP01
        precision = cm[1][1] / (cm[1][1]+cm[0][1])  # precision = TP / (TP + FP)
        sensitivity = cm[1][1] / (cm[1][1]+cm[1][0])  # sensitivity = TP / (TP + FN)
        specificity = cm[0][0] / (cm[0][0]+cm[0][1])  # specificity = TN / (TN + FP)
        type_I_error = cm[1][0] / (cm[1][1]+cm[1][0])# type I error = FN / (TP + FN)
        type_II_error = cm[0][1] / (cm[0][1]+cm[0][0])# type II error = FP / (FP + TN)
        gmean = (sensitivity * specificity) ** 0.5
        F_measure = metrics.f1_score(y_real, byp)
        MCC = metrics.matthews_corrcoef(y_real, byp)  # Matthews correlation coefficient，The MCC is in essence a correlation coefficient value between -1 and +1. A coefficient of +1 represents a perfect prediction, 0 an average random prediction and -1 an inverse prediction.
        Class_Performance = pandas.DataFrame(data={'AUC': AUC, 'brier score': brier_score,
                          'Accuracy': Accuracy, 'precision': precision, 'sensitivity': sensitivity,
                          'specificity': specificity, 'type I error': type_I_error,
                                              'type II error': type_II_error, 'gmean': gmean,
                                              'F-score': F_measure, 'MCC': MCC}, dtype='float64',index=[0])
        return Class_Performance
    elif mode == 'regress':
        MSE = metrics.mean_squared_error(y_real, y_p)
        std_error = MSE
        max_error = metrics.max_error(y_real, y_p)
        R2 = metrics.r2_score(y_real, y_p)
        Regress_Performance = pandas.DataFrame(data={'MSE': MSE, 'std error': std_error,
                                              'max error': max_error, 'R square': R2},dtype='float64',index=[0])
        return Regress_Performance
    else:
        print('evaluate_performance parameter error')

def group_XY_from_x_and_y(X,y):
    # Merge scattered x, Y series into dataframe
    data = pandas.concat([X, y], axis=1)
    return data
def fillna_by_insert(data):
    # ally the linear interpolation method fills the missing value and returns the filled sample
    data.interpolate(method='linear', limit_direction='both', axis=0, inplace=True)
    return data
def fillna_by_mean_and_random_select(data):
    # First, use the mean value to fill in the missing value, and then use the random interpolation method to fill in, and return the data set without missing value
    # print('Missing value filled：', data.isnull().sum())
    data.fillna(data.mean(), inplace=True)
    data.reset_index(drop=True)
    for x in data.columns.values.tolist():
        data[x].fillna(lambda x: random.choice(data[data[x] != numpy.nan][x]), inplace=True) #random choose the fill value in the same column
    return data
if __name__ == "__main__":
    # Assume that train_data and test_data are loaded dataframes
    # Label is the name of the dependent variable
    warnings.filterwarnings("ignore")
    current_dir = os.getcwd()
    # List all files and folders in the current directory
    all_files = os.listdir(current_dir)
    # Filter out all.xlsx files
    excel_files = [file for file in all_files if
                   file.endswith('.xlsx') and os.path.isfile(os.path.join(current_dir, file))]
    whole_performance = pandas.DataFrame(columns=['model', 'Accuracy', 'precision', 'sensitivity',
                                                  'specificity', 'AUC', 'brier score', 'type I error', 'type II error',
                                                  'gmean', 'F-score', 'MCC'], dtype='float64')
    excel_files = ['final_CreditCardFraudDetection.xlsx', 'final_FICO.xlsx', 'L&T Vehicle Loan Default Prediction.xlsx']
    for this_dataset in excel_files:
        print('current in : ', this_dataset)
        data = pandas.read_excel(this_dataset)
        print(data.info())
        data = random_sort(data)
        data = max_min_standardization(data)
        data.dropna(how='all', inplace=True)
        data = data.fillna(0)
        kf = KFold(n_splits=5)
        iter = 0
        performance = pandas.DataFrame(columns=['model', 'Accuracy', 'precision', 'sensitivity',
                                                      'specificity', 'AUC', 'brier score', 'type I error', 'type II error',
                                                      'gmean', 'F-score', 'MCC'], dtype='float64')
        for train_index, test_index in kf.split(data):
            iter += 1
            print('current iteration：', iter)
            trains = data.loc[train_index, :]
            tests = data.loc[test_index, :]
            X, Y = generate_x_and_y_from_XY(trains, 'label')
            trains_x, trans_y = handle_imbalance('SMOTE', 1, X, Y)
            trains = group_XY_from_x_and_y(trains_x, trans_y)
            trains.reset_index(drop=True,inplace=True)
            tests.reset_index(drop=True, inplace=True)
            test_y, test_p_y = main(trains, tests, 'label')
            test_p_y = test_p_y['prediction']
            performance = pandas.concat([performance, evaluate_performance(test_y, test_p_y)], ignore_index=True)
        # Get current working directory
        current_dir = os.getcwd()
        folder_name = "Write results"
        file_name = "Results of this model" + this_dataset
        # Build a complete file path
        file_path = os.path.join(current_dir, folder_name, file_name)
        # Make sure the folder exists, or create it if it does not exist
        if not os.path.exists(os.path.join(current_dir, folder_name)):
            os.makedirs(os.path.join(current_dir, folder_name))
        # Write dataframe to excel file
        performance['model'] = this_dataset
        performance.to_excel(file_path, index=False)
        whole_performance = pd.concat([whole_performance, performance], ignore_index=True)
        print('dataset：', this_dataset, ' average AUC------', performance["AUC"].mean())
    # Get current working directory
    current_dir = os.getcwd()
    folder_name = "Write results"
    file_name = "Summary of all model results.xlsx"
    # Build a complete file path
    file_path = os.path.join(current_dir, folder_name, file_name)
    whole_performance.to_excel(file_path, index=False)
